# Supplementary material for: A Novel Chitosan/Nano-Hydroxyapatite Composite for the Adsorptive Removal of Cd(II) from Aqueous Solution
Source: Polymers (Basel). 2023 Mar 19;15(6):1524. doi: 10.3390/polym15061524 (PMC10058910; doi:10.3390/polym15061524)
Supplement: Supplementary file 1 [file polymers-15-01524-s001.zip]

Archive with 1 entries (1 files):
- polymers-2062353-supplementary.pdf
